# Supplementary material for: Strategies to Assure Optimal Trade-Offs Among Competing Objectives for the Genetic Improvement of Soybean
Source: Front Genet. 2021 Sep 24;12:675500. doi: 10.3389/fgene.2021.675500 (PMC8497982; doi:10.3389/fgene.2021.675500)
Supplement: Supplementary file 2 [file Data_Sheet_2.ZIP]

Archive with 38 entries (35 files):
- SoyNAMSelectionMethods/data/
- SoyNAMSelectionMethods/data/AlleleConversionTable_Combined.rda
- SoyNAMSelectionMethods/data/ANOVA_PM_IM_SingleLevel.rda
- SoyNAMSelectionMethods/data/Data.rda
- SoyNAMSelectionMethods/data/Data_CondFactors.rda
- SoyNAMSelectionMethods/data/DataTable.rda
- SoyNAMSelectionMethods/data/fit_Data_nlme_Cond.rda
- SoyNAMSelectionMethods/data/fit_Data_nlme_Cond_Corr.rda
- SoyNAMSelectionMethods/data/fit_Data_nlme_Cond_Corr_VarIdent.rda
- SoyNAMSelectionMethods/data/GSModels_List.rda
- SoyNAMSelectionMethods/data/NAM_LINKAGE_MAP.rda
- SoyNAMSelectionMethods/data/NAM_LinkMap_New.rda
- SoyNAMSelectionMethods/data/Table.rda
- SoyNAMSelectionMethods/DESCRIPTION
- SoyNAMSelectionMethods/NAMESPACE
- SoyNAMSelectionMethods/R/
- SoyNAMSelectionMethods/R/function_Prediction_Methods.R
- SoyNAMSelectionMethods/R/functionBayesBModel.R
- SoyNAMSelectionMethods/R/functionRRBLUP_EM_Model.R
- SoyNAMSelectionMethods/R/functionRRBLUPModel.R
- SoyNAMSelectionMethods/R/functionRun_IM_GM_Frontier_Method.R
- SoyNAMSelectionMethods/R/functionRun_IM_GM_Method.R
- SoyNAMSelectionMethods/R/functionRunSimulations.R
- SoyNAMSelectionMethods/R/functionRunSimulations_GM.R
- SoyNAMSelectionMethods/R/functionRunSimulations_GM_Frontiers.R
- SoyNAMSelectionMethods/R/functions_Exchange_Methods.R
- SoyNAMSelectionMethods/R/functions_Formating_Methods.R
- SoyNAMSelectionMethods/R/functions_Generate_F5RILs.R
- SoyNAMSelectionMethods/R/functions_Selection_Methods.R
- SoyNAMSelectionMethods/R/functions_Simulations_OldVersions.R
- SoyNAMSelectionMethods/R/getPGStats_Selection_Methods.r
- SoyNAMSelectionMethods/R/GPModelUpdate_Selection_Methods.R
- SoyNAMSelectionMethods/R/IM_BD_Wght_PG.R
- SoyNAMSelectionMethods/R/IM_GM_Wght_PG.R
- SoyNAMSelectionMethods/R/RcppExports.R
- SoyNAMSelectionMethods/src/
- SoyNAMSelectionMethods/src/RcppExports.cpp
- SoyNAMSelectionMethods/src/WGR_rrREML.cpp
