# Supplementary material for: Strategies to Assure Optimal Trade-Offs Among Competing Objectives for the Genetic Improvement of Soybean
Source: Front Genet. 2021 Sep 24;12:675500. doi: 10.3389/fgene.2021.675500 (PMC8497982; doi:10.3389/fgene.2021.675500)
Supplement: Supplementary file 2 [file Data_Sheet_2.ZIP › SoyNAMSelectionMethods/DESCRIPTION]

Package: SoyNAMSelectionMethods
Type: Package
Title: What the Package Does (Title Case)
Version: 0.1.0
Authors@R: person("Vishnu", , email = "vishnur@iastate.edu", role = c("aut", "cre"))
Description: More about what it does (maybe more than one line)
License: What license is it under?
LazyData: TRUE
Imports: Rcpp
Depends: adegenet, mmod, doParallel, foreach, Rcpp, GenomicMatingV2,
        bigmemory, rrBLUP, doSNOW, R (>= 2.10)
LinkingTo: Rcpp
NeedsCompilation: yes
Packaged: 2021-01-08 05:21:57 UTC; vishnur
Author: Vishnu Ramasubramanian [aut, cre]
Maintainer: Vishnu Ramasubramanian <vishnur@iastate.edu>
