# Supplementary material for: Strategies to Assure Optimal Trade-Offs Among Competing Objectives for the Genetic Improvement of Soybean
Source: Front Genet. 2021 Sep 24;12:675500. doi: 10.3389/fgene.2021.675500 (PMC8497982; doi:10.3389/fgene.2021.675500)
Supplement: Supplementary file 2 [file Data_Sheet_2.ZIP › SoyNAMSelectionMethods/NAMESPACE]

exportPattern("^[[:alpha:]]+")
useDynLib('SoyNAMSelectionMethods')
