# Supplementary material for: Strategies to Assure Optimal Trade-Offs Among Competing Objectives for the Genetic Improvement of Soybean
Source: Front Genet. 2021 Sep 24;12:675500. doi: 10.3389/fgene.2021.675500 (PMC8497982; doi:10.3389/fgene.2021.675500)
Supplement: Supplementary file 2 [file Data_Sheet_2.ZIP › SoyNAMSelectionMethods/R/functionBayesBModel.R]

###Function for BayesB model

buildBayesBModel <- function(trainGenoTable,trainPhenoTable,testGenoTable,testPhenoTable,heritability){ 

	 library(BGLR) 
	 trainPheno <- trainPhenoTable[,1]
     trainGeno <- trainGenoTable
	 h2 <- heritability
	 nIndividuals <- 2000
	 
	 
	 predBayesB <- BGLR(trainPheno,response_type="gaussian",ETA=list(list(X=trainGeno,model="BayesB")),nIter=41000,burnIn=1000,df0=4,R2=h2)
	 
	 
	
	
###############################################################################3
	
################################################################################3
	

  
  testPheno <- testPhenoTable[,1] 
  testGeno <- testGenoTable 
  
  train_nIndividuals <- (0.8*nIndividuals)
  test_nIndividuals <-  (0.2*nIndividuals)
  
  Pred.pheno.train <- (trainGeno %*% predBayesB$ETA[[1]]$b) 
  Pred.pheno.valid <- (testGeno %*% predBayesB$ETA[[1]]$b) 
  
  # Pred.pheno.valid <- predBL_BRR$mu + (as.vector(pred.valid))
  
  Pred.Accuracy <- cor(Pred.pheno.valid,testPheno)
  
  train_MSE <- (sum((Pred.pheno.train-trainPheno))^2)/(train_nIndividuals)
  test_MSE <- (sum((Pred.pheno.valid-testPheno))^2)/(test_nIndividuals) 
  
  sol <- list(Pred.Accuracy,predBayesB,predBayesB$ETA[[1]]$b,train_MSE,test_MSE)
  
  return(sol)


}
