# Supplementary material for: Strategies to Assure Optimal Trade-Offs Among Competing Objectives for the Genetic Improvement of Soybean
Source: Front Genet. 2021 Sep 24;12:675500. doi: 10.3389/fgene.2021.675500 (PMC8497982; doi:10.3389/fgene.2021.675500)
Supplement: Supplementary file 2 [file Data_Sheet_2.ZIP › SoyNAMSelectionMethods/R/functionRRBLUP_EM_Model.R]

#### Function to build RRBLUP model
#### rrBLUP to build genomic prediction model
### rrReml(NumericVector y, NumericMatrix gen, int maxit = 500, double tol = 10e-6)


buildRRBLUPModel_REML <- function(trainGenoTable,trainPhenoTable,testGenoTable,testPhenoTable){
  
  library(rrBLUP)
  library(Rcpp)
  options(warn=-1) 
  
  nIndividuals <- nrow(trainGenoTable)
  nIndividuals_test <- nrow(testGenoTable)

  trainPheno <- trainPhenoTable[,1]
  trainGeno <- trainGenoTable
 
 
  pred <-  (rrReml(trainPheno,trainGeno,500,10e-6))
  
  estimated.Marker.Effects <- pred$b 
  
  pred.train <- trainGeno %*% pred$b
  
  Pred.pheno.train <- pred.train[,1] + (pred$mu)
  
  
#################################################################################################################
  
  testPheno <- testPhenoTable[,1] 
  testGeno <- testGenoTable 
  
  
  pred.valid <- (testGeno %*% pred$b) 
  
  Pred.pheno.valid <- pred.valid[,1] + (pred$mu) 
  
  Pred.Accuracy <- suppressWarnings(cor(Pred.pheno.valid,testPheno))
  
  train_MSE <- (sum((Pred.pheno.train-trainPheno))^2)/(nIndividuals)
  test_MSE <- (sum((Pred.pheno.valid-testPheno))^2)/(nIndividuals_test) 
  
  sol <- list(estimated.Marker.Effects,pred$mu,Pred.Accuracy,train_MSE,test_MSE)
  
  return(sol)
  
} 

################################################################
## Test PredictionModel _Geno
# PredictionModel_Geno <- buildRRBLUPModel_REML(trainGenoNewTable,trainSimPhenoTable,testGenoNewTable,testSimPhenoTable)


 # trainGeno <- trainGenoNewTable
  # trainPheno <- trainSimPhenoTable[,1]
  # testGeno <- testGenoNewTable 
  # testPheno <- testSimPhenoTable[,1]
  
