# Supplementary material for: Strategies to Assure Optimal Trade-Offs Among Competing Objectives for the Genetic Improvement of Soybean
Source: Front Genet. 2021 Sep 24;12:675500. doi: 10.3389/fgene.2021.675500 (PMC8497982; doi:10.3389/fgene.2021.675500)
Supplement: Supplementary file 2 [file Data_Sheet_2.ZIP › SoyNAMSelectionMethods/R/functionRRBLUPModel.R]

#### Function to build RRBLUP model
#### rrBLUP to build genomic prediction model

buildRRBLUPModel <- function(trainGenoTable,trainPhenoTable,testGenoTable,testPhenoTable){
  
  library(rrBLUP)
  
  nIndividuals <- nrow(trainGenoTable)

  trainPheno <- trainPhenoTable[,1]
  trainGeno <- trainGenoTable
  
  pred <- mixed.solve(trainPheno,Z=trainGeno,K=NULL,SE=FALSE,return.Hinv =FALSE) 
  
  estimated.Marker.Effects <- pred$u 
  
  pred.train <- trainGeno %*% pred$u
  
  Pred.pheno.train <- pred.train[,1] + (pred$beta)
  
  
  #cor(Pred.pheno.train,trainPheno)
  
#################################################################################################################
  
  testPheno <- testPhenoTable[,1] 
  testGeno <- testGenoTable 
  
  
  pred.valid <- (testGeno %*% pred$u) 
  
  Pred.pheno.valid <- pred.valid[,1] + (pred$beta) 
  
  Pred.Accuracy <- cor(Pred.pheno.valid,testPheno)
  
  train_MSE <- (sum((Pred.pheno.train-trainPheno))^2)/(nIndividuals)
  test_MSE <- (sum((Pred.pheno.valid-testPheno))^2)/(0.2*2000) 
  
  sol <- list(estimated.Marker.Effects,pred$beta,Pred.Accuracy,train_MSE,test_MSE)
  
  return(sol)
  
} 

################################################################
