# Supplementary material for: Strategies to Assure Optimal Trade-Offs Among Competing Objectives for the Genetic Improvement of Soybean
Source: Front Genet. 2021 Sep 24;12:675500. doi: 10.3389/fgene.2021.675500 (PMC8497982; doi:10.3389/fgene.2021.675500)
Supplement: Supplementary file 2 [file Data_Sheet_2.ZIP › SoyNAMSelectionMethods/R/RcppExports.R]

# Generated by using Rcpp::compileAttributes() -> do not edit by hand
# Generator token: 10BE3573-1514-4C36-9D1C-5A225CD40393

rrReml <- function(y, gen, maxit = 500L, tol = 10e-6) {
    .Call('_SoyNAMSelectionMethods_rrReml', PACKAGE = 'SoyNAMSelectionMethods', y, gen, maxit, tol)
}
