# Supplementary material for: Strategies to Assure Optimal Trade-Offs Among Competing Objectives for the Genetic Improvement of Soybean
Source: Front Genet. 2021 Sep 24;12:675500. doi: 10.3389/fgene.2021.675500 (PMC8497982; doi:10.3389/fgene.2021.675500)
Supplement: Supplementary file 2 [file Data_Sheet_2.ZIP › SoyNAMSelectionMethods/src/RcppExports.cpp]

// Generated by using Rcpp::compileAttributes() -> do not edit by hand
// Generator token: 10BE3573-1514-4C36-9D1C-5A225CD40393

#include <Rcpp.h>

using namespace Rcpp;

// rrReml
SEXP rrReml(NumericVector y, NumericMatrix gen, int maxit, double tol);
RcppExport SEXP _SoyNAMSelectionMethods_rrReml(SEXP ySEXP, SEXP genSEXP, SEXP maxitSEXP, SEXP tolSEXP) {
BEGIN_RCPP
    Rcpp::RObject rcpp_result_gen;
    Rcpp::RNGScope rcpp_rngScope_gen;
    Rcpp::traits::input_parameter< NumericVector >::type y(ySEXP);
    Rcpp::traits::input_parameter< NumericMatrix >::type gen(genSEXP);
    Rcpp::traits::input_parameter< int >::type maxit(maxitSEXP);
    Rcpp::traits::input_parameter< double >::type tol(tolSEXP);
    rcpp_result_gen = Rcpp::wrap(rrReml(y, gen, maxit, tol));
    return rcpp_result_gen;
END_RCPP
}

static const R_CallMethodDef CallEntries[] = {
    {"_SoyNAMSelectionMethods_rrReml", (DL_FUNC) &_SoyNAMSelectionMethods_rrReml, 4},
    {NULL, NULL, 0}
};

RcppExport void R_init_SoyNAMSelectionMethods(DllInfo *dll) {
    R_registerRoutines(dll, NULL, CallEntries, NULL, NULL);
    R_useDynamicSymbols(dll, FALSE);
}
